# Supplementary material for: Glycine-Group-Functionalized Polymeric Materials Impregnated with Zn(II) Used in the Photocatalytic Degradation of Congo Red Dye
Source: Polymers (Basel). 2025 Feb 27;17(5):641. doi: 10.3390/polym17050641 (PMC11902704; doi:10.3390/polym17050641)
Supplement: Supplementary file 1 [file polymers-17-00641-s001.zip]

Archive with 1 entries (1 files):
- polymers-3491536-supplementary.pdf
